# Supplementary material for: Mean Heart Dose Prediction Using Parameters of Single-Slice Computed Tomography and Body Mass Index: Machine Learning Approach for Radiotherapy of Left-Sided Breast Cancer of Asian Patients
Source: Curr Oncol. 2023 Aug 4;30(8):7412–24. doi: 10.3390/curroncol30080537 (PMC10453557; doi:10.3390/curroncol30080537)
Supplement: Supplementary file 1 [file curroncol-30-00537-s001.zip]

Archive with 1 entries (1 files):
- curroncol-2453899-supplementary.pdf
